# Supplementary material for: 3-(2-Bromo-4,5-dimethoxy­phen­yl)propiononitrile
Source: Acta Crystallogr Sect E Struct Rep Online. 2008 May 14;64(Pt 6):o1064. doi: 10.1107/S1600536808013767 (PMC2961382; doi:10.1107/S1600536808013767)
Supplement: Supplementary file 1 [file e-64-o1064-sup1.cif]

##############################################################################
###                                                                        ###
###        Electronic paper (Acta Crystallographica Section E)             ###
###                                                                        ###
##############################################################################
#                                                                            #
# This CIF contains the data in a paper accepted for publication in Acta     #
# Crystallographica Section E. It conforms to the requirements of Notes      #
# for Authors for Section E, and has been peer reviewed under the auspices   #
# of the IUCr Commission on Journals.                                        #
#                                                                            #
# Full details of the Crystallographic Information File format               #
# are given in the paper "The Crystallographic Information File (CIF):       #
# a New Standard Archive File for Crystallography" by S. R. Hall, F. H.      #
# Allen and I. D. Brown [Acta Cryst. (1991), A47, 655-685].                  #
#                                                                            #
# The current version of the core CIF dictionary is obtainable from          #
# ftp://ftp.iucr.org/pub/cif_core.dic. The current version number is 2.4.    #
#                                                                            #
# Software is freely available for graphical display of the structure(s) in  #
# this CIF.  For information consult the CIF home page http://www.iucr.org/  #
# cif/home.html                                                              #
#                                                                            #
# This file may be used for bona fide research purposes within the           #
# scientific community so long as proper attribution is given to the journal # 
# article from which it was obtained.                                        #
#                                                                            #
##############################################################################
                                             
data_global
_audit_creation_method     'from SHELXL97 CIF and IUCr SHELXL97-template'
_journal_date_recd_electronic     2008-05-06
_journal_date_accepted     2008-05-08
_journal_name_full     'Acta Crystallographica, Section E'
_journal_year     2008
_journal_volume     64
_journal_issue      6
_journal_page_first     o1064
_journal_page_last     o1064
_journal_paper_category     QO
_journal_coeditor_code     HK2461
_publ_contact_author_name     'Wang, De-cai'
_publ_contact_author_address
;
Department of Pharmaceutical Engineering,
College of Life Science and Pharmaceutical Engineering,
Nanjing University of Technolgy,
Xinmofan Road No.5 Nanjing
Nanjing 210009
People's Republic of China
;
_publ_contact_author_email     dcwang@njut.edu.cn
_publ_contact_author_fax     '86 25  83587337'
_publ_contact_author_phone     '86 25 83587337'
_publ_section_title
;
3-(2-Bromo-4,5-dimethoxyphenyl)propiononitrile
;
loop_
    _publ_author_name
    _publ_author_address
    'Liu, Yan-Ping'
;
State Key Laboratory of Materials-Oriented Chemical Engineering,
College of Life Sciences and Pharmaceutical Engineering,
Nanjing University of Technolgy,
Xinmofan Road No. 5 Nanjing,
Nanjing 210009
People's Republic of China
;
    'Wang, De-Cai'
;
State Key Laboratory of Materials-Oriented Chemical Engineering,
College of Life Sciences and Pharmaceutical Engineering,
Nanjing University of Technolgy,
Xinmofan Road No. 5 Nanjing,
Nanjing 210009
People's Republic of China
;
    'Chen, Hui'
;
State Key Laboratory of Materials-Oriented Chemical Engineering,
College of Life Sciences and Pharmaceutical Engineering,
Nanjing University of Technolgy,
Xinmofan Road No. 5 Nanjing,
Nanjing 210009
People's Republic of China
;
    'Kang, Si-Shun'
;
College of Science,
Nanjing University of Technolgy,
Xinmofan Road No. 5 Nanjing,
Nanjing 210009
People's Republic of China
;
    'Huang, Xin-Ming'
;
State Key Laboratory of Materials-Oriented Chemical Engineering,
College of Life Sciences and Pharmaceutical Engineering,
Nanjing University of Technolgy,
Xinmofan Road No. 5 Nanjing,
Nanjing 210009
People's Republic of China
;
data_I
_audit_creation_method     SHELXL-97
_chemical_name_systematic
;
3-(2-Bromo-4,5-dimethoxyphenyl)propiononitrile
;
_chemical_name_common     ?
_chemical_formula_moiety     'C11 H12 Br N O2'
_chemical_formula_sum     'C11 H12 Br N O2'
_chemical_formula_iupac     'C11 H12 Br N O2'
_chemical_formula_weight     270.13
_chemical_melting_point     ?
_symmetry_cell_setting     tetragonal
_symmetry_space_group_name_H-M     'P 42 b c'
_symmetry_space_group_name_Hall     'P 4c -2ab'
loop_
    _symmetry_equiv_pos_as_xyz
    'x, y, z'
    '-x, -y, z'
    '-y, x, z+1/2'
    'y, -x, z+1/2'
    'x+1/2, -y+1/2, z'
    '-x+1/2, y+1/2, z'
    '-y+1/2, -x+1/2, z+1/2'
    'y+1/2, x+1/2, z+1/2'
_cell_length_a     17.552(3)
_cell_length_b     17.552(3)
_cell_length_c     7.4870(15)
_cell_angle_alpha     90.00
_cell_angle_beta     90.00
_cell_angle_gamma     90.00
_cell_volume     2306.5(7)
_cell_formula_units_Z     8
_cell_measurement_reflns_used     25
_cell_measurement_theta_min     10
_cell_measurement_theta_max     13
_cell_measurement_temperature     294(2)
_exptl_crystal_description     block
_exptl_crystal_colour     colorless
_exptl_crystal_size_max     0.30
_exptl_crystal_size_mid     0.10
_exptl_crystal_size_min     0.10
_exptl_crystal_density_diffrn     1.556
_exptl_crystal_density_meas     ?
_exptl_crystal_density_method     'not measured'
_exptl_crystal_F_000     1088
_exptl_absorpt_coefficient_mu     3.544
_exptl_absorpt_correction_type     psi-scan
_exptl_absorpt_process_details     '(North <i>et al.</i>,  1968)'
_exptl_absorpt_correction_T_min     0.4161
_exptl_absorpt_correction_T_max     0.7182
_exptl_special_details
;
;
_diffrn_ambient_temperature     294(2)
_diffrn_radiation_type     MoK\a
_diffrn_radiation_wavelength     0.71073
_diffrn_radiation_source     'fine-focus sealed tube'
_diffrn_radiation_monochromator     graphite
_diffrn_measurement_device_type     'Enraf--Nonius CAD-4'
_diffrn_measurement_method     '\w/2\q'
_diffrn_detector_area_resol_mean     ?
_diffrn_reflns_number     4281
_diffrn_reflns_av_R_equivalents     0.0469
_diffrn_reflns_av_sigmaI/netI     0.0760
_diffrn_reflns_theta_min     1.64
_diffrn_reflns_theta_max     25.22
_diffrn_reflns_theta_full     25.22
_diffrn_measured_fraction_theta_max     0.999
_diffrn_measured_fraction_theta_full     0.999
_diffrn_reflns_limit_h_min     -21
_diffrn_reflns_limit_h_max     21
_diffrn_reflns_limit_k_min     -21
_diffrn_reflns_limit_k_max     0
_diffrn_reflns_limit_l_min     0
_diffrn_reflns_limit_l_max     8
_diffrn_standards_number     3
_diffrn_standards_interval_count     ?
_diffrn_standards_interval_time     120
_diffrn_standards_decay_%     0
_refine_special_details
;
 Refinement of F^2^ against ALL reflections.  The weighted R-factor wR and
 goodness of fit S are based on F^2^, conventional R-factors R are based
 on F, with F set to zero for negative F^2^. The threshold expression of
 F^2^ > 2sigma(F^2^) is used only for calculating R-factors(gt) etc. and is
 not relevant to the choice of reflections for refinement.  R-factors based
 on F^2^ are statistically about twice as large as those based on F, and R-
 factors based on ALL data will be even larger.
;
_reflns_number_total     1128
_reflns_number_gt     657
_reflns_threshold_expression     I>2\s(I)
_refine_ls_structure_factor_coef     Fsqd
_refine_ls_matrix_type     full
_refine_ls_R_factor_all     0.1176
_refine_ls_R_factor_gt     0.0524
_refine_ls_wR_factor_gt     0.0932
_refine_ls_wR_factor_ref     0.1131
_refine_ls_goodness_of_fit_ref     0.991
_refine_ls_restrained_S_all     0.990
_refine_ls_number_reflns     1128
_refine_ls_number_parameters     137
_refine_ls_number_restraints     0
_refine_ls_hydrogen_treatment     constr
_refine_ls_weighting_scheme     calc
_refine_ls_weighting_details
                  'calc w=1/[\s^2^(Fo^2^)+(0.052P)^2^] where P=(Fo^2^+2Fc^2^)/3'
_atom_sites_solution_hydrogens     geom
_atom_sites_solution_primary     direct
_atom_sites_solution_secondary     difmap
_refine_ls_shift/su_max     0.000
_refine_ls_shift/su_mean     0.000
_refine_diff_density_max     0.356
_refine_diff_density_min     -0.395
_refine_ls_extinction_method     'SHELXL97 (Sheldrick, 2008)'
_refine_ls_extinction_coef     0.0026(5)
_refine_ls_extinction_expression
                                  'Fc^*^=kFc[1+0.001xFc^2^\l^3^/sin(2\q)]^-1/4^'
_refine_ls_abs_structure_details     'Flack (1983), with no Friedel pairs'
_refine_ls_abs_structure_Flack     0.00(3)
loop_
    _atom_type_symbol
    _atom_type_description
    _atom_type_scat_dispersion_real
    _atom_type_scat_dispersion_imag
    _atom_type_scat_source
    'C' 'C' 0.0033 0.0016
                         'International Tables Vol C Tables 4.2.6.8 and 6.1.1.4'
    'H' 'H' 0.0000 0.0000
                         'International Tables Vol C Tables 4.2.6.8 and 6.1.1.4'
    'N' 'N' 0.0061 0.0033
                         'International Tables Vol C Tables 4.2.6.8 and 6.1.1.4'
    'O' 'O' 0.0106 0.0060
                         'International Tables Vol C Tables 4.2.6.8 and 6.1.1.4'
    'Br' 'Br' -0.2901 2.4595
                         'International Tables Vol C Tables 4.2.6.8 and 6.1.1.4'
_computing_data_collection     'CAD-4 Software (Enraf--Nonius, 1989)'
_computing_cell_refinement     'CAD-4 Software (Enraf--Nonius, 1989)'
_computing_data_reduction     'XCAD4 (Harms & Wocadlo, 1995)'
_computing_structure_solution     'SHELXS97 (Sheldrick, 2008)'
_computing_structure_refinement     'SHELXL97 (Sheldrick, 2008)'
_computing_molecular_graphics     'PLATON (Spek, 2003)'
_computing_publication_material     'SHELXTL (Sheldrick, 2008)'
loop_
    _atom_site_type_symbol
    _atom_site_label
    _atom_site_fract_x
    _atom_site_fract_y
    _atom_site_fract_z
    _atom_site_U_iso_or_equiv
    _atom_site_adp_type
    _atom_site_calc_flag
    _atom_site_refinement_flags
    _atom_site_occupancy
    _atom_site_disorder_assembly
    _atom_site_disorder_group
    Br Br 0.95483(5) 0.91044(5) 0.9098(3) 0.0796(5) Uani d . 1 . .
    N N 0.6404(5) 0.9114(5) 0.6468(17) 0.083(4) Uani d . 1 . .
    O O1 0.7337(3) 0.6500(3) 0.8860(13) 0.051(2) Uani d . 1 . .
    O O2 0.8737(4) 0.6253(3) 0.8147(10) 0.055(2) Uani d . 1 . .
    C C1 0.6900(6) 0.9379(5) 0.7195(18) 0.057(3) Uani d . 1 . .
    C C2 0.7527(6) 0.9707(5) 0.8211(15) 0.060(4) Uani d . 1 . .
    H H2A 0.7383 1.0216 0.8585 0.073 Uiso calc R 1 . .
    H H2B 0.7965 0.9754 0.7429 0.073 Uiso calc R 1 . .
    C C3 0.7763(5) 0.9255(5) 0.9855(13) 0.050(3) Uani d . 1 . .
    H H3A 0.7329 0.9212 1.0649 0.060 Uiso calc R 1 . .
    H H3B 0.8158 0.9535 1.0482 0.060 Uiso calc R 1 . .
    C C4 0.8058(4) 0.8459(4) 0.9433(19) 0.040(3) Uani d . 1 . .
    C C5 0.8811(4) 0.8304(4) 0.906(2) 0.043(2) Uani d . 1 . .
    C C6 0.9068(5) 0.7583(5) 0.8663(14) 0.053(5) Uani d . 1 . .
    H H6A 0.9585 0.7501 0.8462 0.064 Uiso calc R 1 . .
    C C7 0.8568(5) 0.6988(4) 0.8560(11) 0.034(3) Uani d . 1 . .
    C C8 0.7797(4) 0.7129(4) 0.899(2) 0.038(2) Uani d . 1 . .
    C C9 0.7556(4) 0.7846(4) 0.939(2) 0.040(3) Uani d . 1 . .
    H H9A 0.7043 0.7929 0.9639 0.047 Uiso calc R 1 . .
    C C10 0.6556(4) 0.6598(4) 0.932(3) 0.056(3) Uani d . 1 . .
    H H10A 0.6297 0.6117 0.9225 0.084 Uiso calc R 1 . .
    H H10B 0.6326 0.6957 0.8516 0.084 Uiso calc R 1 . .
    H H10C 0.6519 0.6784 1.0520 0.084 Uiso calc R 1 . .
    C C11 0.9502(5) 0.6090(5) 0.758(2) 0.077(4) Uani d . 1 . .
    H H11A 0.9549 0.5556 0.7324 0.116 Uiso calc R 1 . .
    H H11B 0.9852 0.6228 0.8507 0.116 Uiso calc R 1 . .
    H H11C 0.9615 0.6378 0.6519 0.116 Uiso calc R 1 . .
loop_
    _atom_site_aniso_label
    _atom_site_aniso_U_11
    _atom_site_aniso_U_22
    _atom_site_aniso_U_33
    _atom_site_aniso_U_12
    _atom_site_aniso_U_13
    _atom_site_aniso_U_23
    Br 0.0517(6) 0.0477(6) 0.1394(12) -0.0149(4) -0.0013(13) -0.0086(14)
    N 0.084(7) 0.070(6) 0.095(10) 0.022(5) -0.025(8) -0.018(7)
    O1 0.039(3) 0.036(3) 0.078(7) -0.003(2) 0.006(5) -0.015(5)
    O2 0.044(4) 0.031(4) 0.090(6) 0.010(3) 0.009(4) 0.000(4)
    C1 0.067(8) 0.041(6) 0.062(10) 0.013(6) 0.002(7) -0.009(6)
    C2 0.064(7) 0.032(6) 0.085(10) 0.008(5) -0.007(7) -0.010(6)
    C3 0.042(6) 0.055(6) 0.052(9) 0.002(5) 0.009(5) -0.012(6)
    C4 0.041(5) 0.035(4) 0.045(8) -0.001(3) -0.002(7) -0.006(7)
    C5 0.042(5) 0.038(5) 0.047(7) -0.011(4) -0.006(9) -0.007(9)
    C6 0.033(4) 0.042(5) 0.085(14) 0.001(4) 0.003(6) -0.003(6)
    C7 0.041(5) 0.031(4) 0.030(8) 0.005(4) -0.008(4) -0.002(4)
    C8 0.039(4) 0.026(4) 0.048(7) -0.007(3) 0.013(8) -0.001(7)
    C9 0.037(4) 0.038(4) 0.044(7) 0.001(4) -0.005(7) 0.002(7)
    C10 0.036(5) 0.053(5) 0.079(8) -0.013(4) 0.001(9) 0.008(10)
    C11 0.054(6) 0.049(6) 0.128(13) 0.009(5) 0.000(8) -0.013(8)
_geom_special_details
;
All e.s.d.'s (except the e.s.d. in the dihedral angle between two l.s.
planes) are estimated using the full covariance matrix. The cell e.s.d.'s
are taken into account individually in the estimation of e.s.d.'s in
distances, angles and torsion angles; correlations between e.s.d.'s in
cell parameters are only used when they are defined by crystal symmetry.
An approximate (isotropic) treatment of cell e.s.d.'s is used for
estimating e.s.d.'s involving l.s. planes.
;
loop_
    _geom_bond_atom_site_label_1
    _geom_bond_atom_site_label_2
    _geom_bond_site_symmetry_2
    _geom_bond_distance
    _geom_bond_publ_flag
    Br C5 . 1.911(7) ?
    N C1 . 1.128(13) ?
    O1 C8 . 1.371(9) ?
    O1 C10 . 1.422(9) ?
    O2 C7 . 1.358(9) ?
    O2 C11 . 1.438(10) ?
    C1 C2 . 1.456(14) ?
    C2 C3 . 1.521(13) ?
    C2 H2A . 0.9700 ?
    C2 H2B . 0.9700 ?
    C3 C4 . 1.524(11) ?
    C3 H3A . 0.9700 ?
    C3 H3B . 0.9700 ?
    C4 C5 . 1.376(11) ?
    C4 C9 . 1.391(10) ?
    C5 C6 . 1.376(11) ?
    C6 C7 . 1.367(11) ?
    C6 H6A . 0.9300 ?
    C7 C8 . 1.414(10) ?
    C8 C9 . 1.360(10) ?
    C9 H9A . 0.9300 ?
    C10 H10A . 0.9600 ?
    C10 H10B . 0.9600 ?
    C10 H10C . 0.9600 ?
    C11 H11A . 0.9600 ?
    C11 H11B . 0.9600 ?
    C11 H11C . 0.9600 ?
loop_
    _geom_angle_atom_site_label_1
    _geom_angle_atom_site_label_2
    _geom_angle_atom_site_label_3
    _geom_angle_site_symmetry_1
    _geom_angle_site_symmetry_3
    _geom_angle
    _geom_angle_publ_flag
    C8 O1 C10 . . 116.9(6) ?
    C7 O2 C11 . . 117.4(7) ?
    N C1 C2 . . 177.3(14) ?
    C1 C2 C3 . . 115.0(9) ?
    C1 C2 H2A . . 108.5 ?
    C3 C2 H2A . . 108.5 ?
    C1 C2 H2B . . 108.5 ?
    C3 C2 H2B . . 108.5 ?
    H2A C2 H2B . . 107.5 ?
    C2 C3 C4 . . 113.7(8) ?
    C2 C3 H3A . . 108.8 ?
    C4 C3 H3A . . 108.8 ?
    C2 C3 H3B . . 108.8 ?
    C4 C3 H3B . . 108.8 ?
    H3A C3 H3B . . 107.7 ?
    C5 C4 C9 . . 116.8(7) ?
    C5 C4 C3 . . 123.3(7) ?
    C9 C4 C3 . . 119.9(8) ?
    C4 C5 C6 . . 122.7(7) ?
    C4 C5 Br . . 120.1(6) ?
    C6 C5 Br . . 117.1(6) ?
    C7 C6 C5 . . 120.2(8) ?
    C7 C6 H6A . . 119.9 ?
    C5 C6 H6A . . 119.9 ?
    O2 C7 C6 . . 126.7(8) ?
    O2 C7 C8 . . 115.3(7) ?
    C6 C7 C8 . . 117.9(8) ?
    C9 C8 O1 . . 125.3(7) ?
    C9 C8 C7 . . 120.7(7) ?
    O1 C8 C7 . . 113.9(7) ?
    C8 C9 C4 . . 121.5(8) ?
    C8 C9 H9A . . 119.2 ?
    C4 C9 H9A . . 119.2 ?
    O1 C10 H10A . . 109.5 ?
    O1 C10 H10B . . 109.5 ?
    H10A C10 H10B . . 109.5 ?
    O1 C10 H10C . . 109.5 ?
    H10A C10 H10C . . 109.5 ?
    H10B C10 H10C . . 109.5 ?
    O2 C11 H11A . . 109.5 ?
    O2 C11 H11B . . 109.5 ?
    H11A C11 H11B . . 109.5 ?
    O2 C11 H11C . . 109.5 ?
    H11A C11 H11C . . 109.5 ?
    H11B C11 H11C . . 109.5 ?
loop_
    _geom_torsion_atom_site_label_1
    _geom_torsion_atom_site_label_2
    _geom_torsion_atom_site_label_3
    _geom_torsion_atom_site_label_4
    _geom_torsion_site_symmetry_1
    _geom_torsion_site_symmetry_2
    _geom_torsion_site_symmetry_3
    _geom_torsion_site_symmetry_4
    _geom_torsion
    _geom_torsion_publ_flag
    C1 C2 C3 C4 . . . . 62.4(12) ?
    C2 C3 C4 C5 . . . . 88.6(16) ?
    C2 C3 C4 C9 . . . . -90.8(16) ?
    C9 C4 C5 C6 . . . . 0(2) ?
    C3 C4 C5 C6 . . . . -179.2(13) ?
    C9 C4 C5 Br . . . . -179.7(11) ?
    C3 C4 C5 Br . . . . 1(2) ?
    C4 C5 C6 C7 . . . . 2(2) ?
    Br C5 C6 C7 . . . . -177.9(9) ?
    C11 O2 C7 C6 . . . . -7.0(15) ?
    C11 O2 C7 C8 . . . . 175.9(12) ?
    C5 C6 C7 O2 . . . . 178.7(11) ?
    C5 C6 C7 C8 . . . . -4.2(18) ?
    C10 O1 C8 C9 . . . . -6(3) ?
    C10 O1 C8 C7 . . . . 178.6(13) ?
    O2 C7 C8 C9 . . . . -178.5(13) ?
    C6 C7 C8 C9 . . . . 4(2) ?
    O2 C7 C8 O1 . . . . -2.4(17) ?
    C6 C7 C8 O1 . . . . -179.8(11) ?
    O1 C8 C9 C4 . . . . -177.5(13) ?
    C7 C8 C9 C4 . . . . -2(3) ?
    C5 C4 C9 C8 . . . . 0(3) ?
    C3 C4 C9 C8 . . . . 179.1(13) ?
loop_
    _geom_hbond_atom_site_label_D
    _geom_hbond_atom_site_label_H
    _geom_hbond_atom_site_label_A
    _geom_hbond_site_symmetry_A
    _geom_hbond_distance_DH
    _geom_hbond_distance_HA
    _geom_hbond_distance_DA
    _geom_hbond_angle_DHA
    C2 H2A O1 6_655 0.97 2.32 3.193(10) 150
    C3 H3B Br . 0.97 2.76 3.195(9) 108
