# Supplementary material for: 3-(2-Bromo-4,5-dimethoxy­phen­yl)propiononitrile
Source: Acta Crystallogr Sect E Struct Rep Online. 2008 May 14;64(Pt 6):o1064. doi: 10.1107/S1600536808013767 (PMC2961382; doi:10.1107/S1600536808013767)
Supplement: Supplementary file 2 [file e-64-o1064-Isup2.hkl]

# 
# h,k,l, Fc-squared, Fo-squared, sigma(Fo-squared) and status flag 
# 
data_I
_shelx_title ' L in P4(2)bc' 
_shelx_refln_list_code          4 
_shelx_F_calc_maximum      465.09 
_exptl_crystal_F_000      1088.00 
_reflns_d_resolution_high  0.8341 
 
loop_ 
 _symmetry_equiv_pos_as_xyz 
 'x, y, z' 
 '-x, -y, z' 
 '-y, x, z+1/2' 
 'y, -x, z+1/2' 
 'x+1/2, -y+1/2, z' 
 '-x+1/2, y+1/2, z' 
 '-y+1/2, -x+1/2, z+1/2' 
 'y+1/2, x+1/2, z+1/2' 
 
_cell_length_a    17.5520 
_cell_length_b    17.5520 
_cell_length_c     7.4870 
_cell_angle_alpha  90.000 
_cell_angle_beta   90.000 
_cell_angle_gamma  90.000 
 
_shelx_F_squared_multiplier     1.000 
 
loop_ 
 _refln_index_h 
 _refln_index_k 
 _refln_index_l 
 _refln_F_squared_calc 
 _refln_F_squared_meas 
 _refln_F_squared_sigma 
 _refln_observed_status 
   1   1   0    21714.12    16701.20    260.11 o 
   0   2   0      839.08      784.60     31.41 o 
   1   2   0     4379.09     4114.27     66.64 o 
   2   2   0     8681.29     8095.47    246.12 o 
   1   3   0     2150.80     2192.51     45.62 o 
   2   3   0       63.88       71.77     13.26 o 
   3   3   0     1711.41     1704.13     58.19 o 
   0   4   0     7038.48     6899.98    217.00 o 
   1   4   0      702.10      629.21     21.71 o 
   2   4   0      477.84      495.43     28.10 o 
   3   4   0    10454.40    10281.42    144.90 o 
   4   4   0      156.52      147.04     28.46 o 
   1   5   0      479.44      462.97     33.28 o 
   2   5   0     7205.15     6798.23    128.96 o 
   3   5   0     9520.85     8703.07    123.81 o 
   4   5   0      699.13      663.74     28.29 o 
   5   5   0     6560.80     6145.89    356.49 o 
   0   6   0    19881.27    17621.45    436.14 o 
   1   6   0      135.62      115.92     21.98 o 
   2   6   0    10117.34     9726.93    129.88 o 
   3   6   0    18135.12    16925.22    249.45 o 
   4   6   0     3819.59     3890.07     66.90 o 
   5   6   0     1435.72     1383.96     42.59 o 
   6   6   0     1581.17     1949.76    146.17 o 
   1   7   0    11340.84    10307.35    242.96 o 
   2   7   0    15021.17    13828.28    174.52 o 
   3   7   0     5107.87     5151.16     60.96 o 
   4   7   0    17616.18    17123.17    193.02 o 
   5   7   0     5803.52     5896.91    175.14 o 
   6   7   0      664.84      625.03     41.36 o 
   7   7   0     1661.53     1700.36    162.03 o 
   0   8   0      697.74      636.24     76.42 o 
   1   8   0     2045.34     1837.19     44.59 o 
   2   8   0      635.45      614.05     34.31 o 
   3   8   0    14286.88    13060.48    278.31 o 
   4   8   0      151.49      146.84     33.69 o 
   5   8   0     4714.21     4762.89    198.82 o 
   6   8   0     2396.83     2501.64     69.27 o 
   7   8   0       67.59       66.29     39.94 o 
   8   8   0     1609.96     1616.93    144.37 o 
   1   9   0     1694.45     1572.95     46.56 o 
   2   9   0      825.16      616.48     60.89 o 
   3   9   0     2369.29     2338.34     56.10 o 
   4   9   0    10118.63     9458.62    158.94 o 
   5   9   0     2800.88     2638.08     78.01 o 
   6   9   0     6123.71     5859.97    184.56 o 
   7   9   0      734.09      708.37     49.79 o 
   8   9   0      132.31       91.96     46.32 o 
   9   9   0     1807.11     1776.21    106.72 o 
   0  10   0     2522.26     2561.46     67.67 o 
   1  10   0     4108.50     4289.78    141.51 o 
   2  10   0     1014.29      864.87     49.33 o 
   3  10   0     5137.58     4634.60     84.92 o 
   4  10   0     4254.27     4102.73     72.60 o 
   5  10   0      854.60      835.21    108.39 o 
   6  10   0     2760.23     2660.16     92.49 o 
   7  10   0      294.03      268.13     51.91 o 
   8  10   0        9.83      -46.40     49.45 o 
   9  10   0       55.45       22.06     52.07 o 
  10  10   0     8467.75     8072.57    207.66 o 
   1  11   0      169.12      136.47     48.61 o 
   2  11   0       18.62      -13.46     42.22 o 
   3  11   0     1367.02     1310.32     56.11 o 
   4  11   0       45.98       85.71     44.64 o 
   5  11   0     3226.96     3026.01     72.82 o 
   6  11   0      162.00      126.99     48.34 o 
   7  11   0      144.74      115.78     50.83 o 
   8  11   0        0.45       56.80     51.20 o 
   9  11   0      399.63      464.82     61.48 o 
  10  11   0      852.90      773.80     69.00 o 
  11  11   0     6024.86     5955.99    265.00 o 
   0  12   0      283.54      380.31     59.40 o 
   1  12   0       11.88       19.24     45.24 o 
   2  12   0      501.13      488.17     50.27 o 
   3  12   0      381.34      445.32     49.74 o 
   4  12   0     3830.12     3823.11    143.24 o 
   5  12   0     3653.45     3415.87     93.58 o 
   6  12   0     1761.70     1621.65     76.14 o 
   7  12   0        4.72      -14.11     54.58 o 
   8  12   0      894.63      795.80     65.55 o 
   9  12   0        7.31      -23.93     60.63 o 
  10  12   0     3867.34     3742.17     98.70 o 
  11  12   0      179.19      205.51     70.56 o 
  12  12   0     1862.44     1724.61    266.89 o 
   1  13   0      430.00      515.93     53.53 o 
   2  13   0     1000.41      975.69     66.15 o 
   3  13   0        7.97       24.63     51.30 o 
   4  13   0     5382.32     5087.71    129.95 o 
   5  13   0      713.12      671.05     62.00 o 
   6  13   0     1190.50     1197.29     88.68 o 
   7  13   0       98.90      167.21     57.62 o 
   8  13   0      251.28      171.33     64.16 o 
   9  13   0      765.32      657.40     73.08 o 
  10  13   0      877.00      828.50     79.18 o 
  11  13   0     3697.65     3613.85    105.60 o 
  12  13   0       25.14       -3.87     77.98 o 
  13  13   0       71.35      -67.47    121.28 o 
   0  14   0      287.26      211.52     93.75 o 
   1  14   0     3040.94     2875.06     83.84 o 
   2  14   0     1622.46     1545.26     71.34 o 
   3  14   0     8404.03     8079.22    199.16 o 
   4  14   0      745.67      765.72     80.91 o 
   5  14   0      135.84       53.17     62.39 o 
   6  14   0      214.89      278.86     69.29 o 
   7  14   0      198.49      147.75     71.08 o 
   8  14   0      137.53       29.98     68.43 o 
   9  14   0      176.26      157.12     70.55 o 
  10  14   0      131.85      163.81     74.05 o 
  11  14   0       21.34       13.59     75.69 o 
  12  14   0       86.47       -2.74     81.49 o 
  13  14   0       22.51      -36.11     85.56 o 
  14  14   0      328.42      315.31    135.15 o 
   1  15   0     3593.65     3353.08    150.33 o 
   2  15   0     1953.91     1896.06     80.18 o 
   3  15   0      237.23      197.88     82.01 o 
   4  15   0      873.83      872.02     72.24 o 
   5  15   0      216.55      113.80     98.76 o 
   6  15   0     2789.14     2444.44     92.60 o 
   7  15   0        6.95      102.84     77.17 o 
   8  15   0      103.27       48.85     73.47 o 
   9  15   0       47.59      -32.17     74.78 o 
  10  15   0      287.62      210.87    115.98 o 
  11  15   0       24.37      101.23     81.52 o 
  12  15   0        0.52      -88.07     88.07 o 
  13  15   0      251.03      170.75     94.51 o 
  14  15   0       10.28       27.80     94.15 o 
   0  16   0     2046.05     2056.61    162.42 o 
   1  16   0      278.44      167.37     84.82 o 
   2  16   0       23.82      -67.09     67.09 o 
   3  16   0     1850.65     2041.91     95.07 o 
   4  16   0     1127.21      912.23     78.84 o 
   5  16   0     1369.91     1468.40     85.88 o 
   6  16   0      328.69      412.98     71.27 o 
   7  16   0       30.73       71.70     73.80 o 
   8  16   0       51.08      -10.68     77.67 o 
   9  16   0      718.06      607.46     87.03 o 
  10  16   0      431.82      448.32     89.75 o 
  11  16   0      138.90      135.77     87.56 o 
  12  16   0       58.15      -47.27     94.96 o 
  13  16   0       69.45      128.50    121.04 o 
   1  17   0      485.51      625.91     77.46 o 
   2  17   0      475.45      510.37     77.30 o 
   3  17   0      414.22      363.62     78.46 o 
   4  17   0      602.41      580.41     77.67 o 
   5  17   0       64.20       59.34     77.67 o 
   6  17   0      562.38      624.71     93.31 o 
   7  17   0       54.30      118.17     81.53 o 
   8  17   0      981.68     1004.74    138.75 o 
   9  17   0      155.76      303.88    140.46 o 
  10  17   0      307.53      384.84     91.06 o 
  11  17   0      576.29      601.88    101.09 o 
  12  17   0        7.18       97.54     97.65 o 
   0  18   0      176.46      441.12     89.29 o 
   1  18   0      187.83      214.81     78.87 o 
   2  18   0       63.05      170.40     74.77 o 
   3  18   0       13.95       19.68     79.75 o 
   4  18   0      174.39      122.83     85.10 o 
   5  18   0        1.84       45.90     81.08 o 
   6  18   0        2.81      117.42     84.38 o 
   7  18   0     1112.77     1241.92     99.44 o 
   8  18   0        4.18      -92.06     92.06 o 
   9  18   0      805.80      996.86    100.92 o 
  10  18   0      363.16      390.66    100.67 o 
   1  19   0       22.21       56.77     84.91 o 
   2  19   0       58.59      153.37    112.28 o 
   3  19   0       27.77       79.61     87.61 o 
   4  19   0       46.35       12.82     88.76 o 
   5  19   0      132.97       64.04     92.23 o 
   6  19   0      622.06      660.70     97.73 o 
   7  19   0       17.90       13.22     98.94 o 
   8  19   0      998.01      964.44    108.63 o 
   9  19   0       12.31       22.76    205.50 o 
   0  20   0      508.35      544.47    110.25 o 
   1  20   0        2.54      -50.80     92.63 o 
   2  20   0       83.30      164.25     94.91 o 
   3  20   0      129.70      145.60     93.37 o 
   4  20   0        3.72       -5.43     94.84 o 
   5  20   0      308.58      354.26     98.70 o 
   6  20   0       34.64        2.26     98.22 o 
   0   2   1      608.20      625.41     18.33 o 
   1   2   1    13266.16    14848.07    200.17 o 
   1   3   1     3777.17     3901.14    110.99 o 
   2   3   1    12018.50    13375.44    176.39 o 
   0   4   1    25469.39    26284.16    521.29 o 
   1   4   1    19170.52    19923.61    403.60 o 
   2   4   1    10844.22    11267.07    216.15 o 
   3   4   1    14593.39    15422.75    190.26 o 
   1   5   1    13556.17    13302.38    280.20 o 
   2   5   1    19279.14    19839.89    266.73 o 
   3   5   1     1579.73     1580.03     34.56 o 
   4   5   1     9546.37    10078.11    171.21 o 
   0   6   1      584.20      575.37     32.79 o 
   1   6   1     5525.88     5583.86    147.64 o 
   2   6   1    10826.83    10953.49    165.42 o 
   3   6   1     4523.12     4641.86     55.83 o 
   4   6   1     1866.49     1951.38     72.37 o 
   5   6   1     2717.03     2919.09     52.59 o 
   1   7   1      220.17      235.86     27.73 o 
   2   7   1      983.25      948.28     70.28 o 
   3   7   1     6006.48     6416.80    129.13 o 
   4   7   1      120.05      178.07     32.66 o 
   5   7   1      398.01      443.40     35.58 o 
   6   7   1     9219.98     9748.25    143.43 o 
   0   8   1      102.10       98.13     48.98 o 
   1   8   1      150.08      153.91     44.60 o 
   2   8   1     1777.99     1938.35     63.06 o 
   3   8   1      782.07      765.93     40.87 o 
   4   8   1     1030.11     1003.31     44.25 o 
   5   8   1     6732.39     7035.11     82.44 o 
   6   8   1     3627.92     3834.55     68.57 o 
   7   8   1     6795.77     6502.56     87.16 o 
   1   9   1     2132.50     2061.86     56.38 o 
   2   9   1      947.41     1079.30     69.01 o 
   3   9   1     2061.48     2143.88     54.08 o 
   4   9   1       40.39       71.84     39.85 o 
   5   9   1     2342.59     2380.17     61.26 o 
   6   9   1     3850.64     3789.13    120.33 o 
   7   9   1     1471.92     1318.03     57.43 o 
   8   9   1     5718.79     5821.96    198.56 o 
   0  10   1    13099.65    12338.54    325.86 o 
   1  10   1       56.13      118.18     38.13 o 
   2  10   1     6826.77     6572.95     93.97 o 
   3  10   1      435.53      525.50     44.73 o 
   4  10   1      611.70      608.49     47.61 o 
   5  10   1      734.45      772.97     59.58 o 
   6  10   1     1680.74     1734.17     61.33 o 
   7  10   1     1694.84     1635.49     87.93 o 
   8  10   1     1178.27     1172.19     60.77 o 
   9  10   1      833.52      786.76     63.58 o 
   1  11   1    13162.41    12444.99    317.39 o 
   2  11   1      482.55      440.23     56.66 o 
   3  11   1     1070.75      918.38     54.95 o 
   4  11   1      966.58     1049.69     56.28 o 
   5  11   1     2891.83     2611.14     85.44 o 
   6  11   1      361.71      439.60     53.05 o 
   7  11   1     1612.61     1682.76     65.63 o 
   8  11   1      499.63      503.17     59.14 o 
   9  11   1      968.19      928.68    104.50 o 
  10  11   1       12.90        5.52     61.66 o 
   0  12   1     9859.20     9804.14    246.48 o 
   1  12   1       19.20       -0.22     47.22 o 
   2  12   1     4685.64     4370.57    186.06 o 
   3  12   1      147.50      100.45     52.66 o 
   4  12   1     1301.61     1137.27     61.82 o 
   5  12   1        4.35      -35.28     82.02 o 
   6  12   1     2120.73     2093.68     73.64 o 
   7  12   1      634.95      575.74     60.95 o 
   8  12   1     1959.01     1798.17    104.08 o 
   9  12   1     2773.14     2754.60     88.25 o 
  10  12   1      159.36      261.01     68.32 o 
  11  12   1       63.09       54.66     68.45 o 
   1  13   1     4053.69     3913.59     92.20 o 
   2  13   1       67.45      117.97     76.86 o 
   3  13   1      112.70      138.73     62.52 o 
   4  13   1      276.47      279.03     57.22 o 
   5  13   1      432.23      415.49     60.27 o 
   6  13   1     2144.56     2057.80     82.11 o 
   7  13   1     1578.97     1702.89     77.52 o 
   8  13   1      897.68      945.43     71.61 o 
   9  13   1        0.78      143.23     65.24 o 
  10  13   1     1147.71     1156.74    116.65 o 
  11  13   1       32.43      105.89     85.50 o 
  12  13   1      125.74      116.13     94.54 o 
   0  14   1     1534.25     1485.91     83.97 o 
   1  14   1       17.16       12.80     57.44 o 
   2  14   1      119.04      188.85     57.37 o 
   3  14   1       22.07      -35.68     60.99 o 
   4  14   1       17.16      -74.85     74.85 o 
   5  14   1     2392.49     2286.00     95.54 o 
   6  14   1     1007.56      982.89     73.23 o 
   7  14   1     1142.57     1215.76     77.70 o 
   8  14   1       12.37      -42.83     68.04 o 
   9  14   1      987.84     1022.35     82.38 o 
  10  14   1       96.80      206.70     75.06 o 
  11  14   1      443.65      505.71     81.73 o 
  12  14   1      245.20      311.91     84.78 o 
  13  14   1      756.14      815.94     93.74 o 
   1  15   1      147.95       82.99     63.17 o 
   2  15   1      590.16      645.76     66.17 o 
   3  15   1      178.23       82.93     75.96 o 
   4  15   1      127.40      202.86     65.89 o 
   5  15   1      270.38      347.50     69.16 o 
   6  15   1      835.05      919.32     76.19 o 
   7  15   1      123.22      133.28     71.61 o 
   8  15   1     1098.98     1251.85    100.99 o 
   9  15   1      314.95      291.82     81.87 o 
  10  15   1      433.69      440.24     82.99 o 
  11  15   1      470.78      519.47     89.03 o 
  12  15   1      252.33      324.12     87.91 o 
  13  15   1      192.54       37.60     96.62 o 
  14  15   1     1154.66     1156.65    111.37 o 
   0  16   1     1383.70     1444.69     94.87 o 
   1  16   1      216.70      176.13     70.24 o 
   2  16   1      173.26      210.50     83.52 o 
   3  16   1      466.66      332.41     76.92 o 
   4  16   1      911.96      887.72     77.99 o 
   5  16   1        0.32      -36.78    103.32 o 
   6  16   1       29.69      -74.56     74.73 o 
   7  16   1     1199.66     1175.45     88.23 o 
   8  16   1      221.82       30.02     81.79 o 
   9  16   1      644.77      715.81    125.48 o 
  10  16   1      967.69     1126.92     97.46 o 
  11  16   1       70.40      144.32    106.06 o 
  12  16   1      285.50      221.48     98.68 o 
  13  16   1      611.40      587.16    104.34 o 
   1  17   1     1009.39      956.19     83.87 o 
   2  17   1      249.98      316.71     76.62 o 
   3  17   1      205.92      214.53     76.96 o 
   4  17   1      918.23      951.85    103.66 o 
   5  17   1      249.43      293.32     80.79 o 
   6  17   1        5.83      157.45     76.23 o 
   7  17   1      370.91      264.82    107.54 o 
   8  17   1      461.02      527.15     89.02 o 
   9  17   1      721.05      823.98    148.34 o 
  10  17   1       58.18      -46.39    137.86 o 
  11  17   1      280.11      248.33     99.37 o 
  12  17   1      396.83      552.89    103.37 o 
   0  18   1      682.46      720.09    145.99 o 
   1  18   1       99.39      135.76     78.62 o 
   2  18   1      513.05      418.78     83.27 o 
   3  18   1      904.27      982.54     88.84 o 
   4  18   1        8.26       40.84     82.65 o 
   5  18   1      376.62      428.89     84.71 o 
   6  18   1      292.32      350.69     89.96 o 
   7  18   1       10.19      125.80     89.12 o 
   8  18   1      429.95      467.51     95.87 o 
   9  18   1       15.14       80.32     95.85 o 
  10  18   1      131.48      132.17     99.22 o 
   1  19   1      244.38      276.60     91.46 o 
   2  19   1      650.81      752.90     95.80 o 
   3  19   1       69.66      242.71     87.15 o 
   4  19   1      595.45      790.31     96.36 o 
   5  19   1      224.15      331.33    151.44 o 
   6  19   1      150.05      263.76     96.10 o 
   7  19   1      423.37      371.61    100.14 o 
   8  19   1       24.12      226.65    141.54 o 
   0  20   1       90.23      190.69    107.01 o 
   1  20   1      209.74      200.05     97.46 o 
   2  20   1        3.32       -6.80     94.18 o 
   3  20   1      399.42      405.46    104.70 o 
   4  20   1       65.32      365.89     91.98 o 
   5  20   1      449.40      617.53    112.21 o 
   6  20   1      304.89      208.01    270.03 o 
   0   0   2   216309.47   245046.42   2868.94 o 
   1   1   2    54380.30    55103.97   1555.37 o 
   0   2   2     1686.09     1811.62     37.02 o 
   1   2   2    13170.60    14494.76    261.22 o 
   2   2   2    17582.46    19689.71    470.91 o 
   1   3   2     1782.45     1738.72     34.33 o 
   2   3   2      315.42      334.00     23.91 o 
   3   3   2     1352.31     1397.51     48.88 o 
   0   4   2      323.41      345.94     28.90 o 
   1   4   2      110.34      104.67     23.60 o 
   2   4   2       83.47       91.60     24.01 o 
   3   4   2     1557.57     1694.97     38.54 o 
   4   4   2     2335.80     2390.12     65.00 o 
   1   5   2     3869.53     4073.82    118.61 o 
   2   5   2     4487.98     4802.15    104.24 o 
   3   5   2     1541.39     1708.58     41.64 o 
   4   5   2     3879.44     3980.10     57.99 o 
   5   5   2     2984.31     3253.66     97.98 o 
   0   6   2     5889.91     6096.76    168.08 o 
   1   6   2     2526.29     2650.85     69.43 o 
   2   6   2     8413.16     8907.55    164.57 o 
   3   6   2     7555.99     8084.00    167.79 o 
   4   6   2     3221.64     3373.54     58.31 o 
   5   6   2     1549.54     1596.51     48.28 o 
   6   6   2     3424.01     3538.18     88.62 o 
   1   7   2     5664.81     5824.75    191.18 o 
   2   7   2     8901.61     9540.90    284.82 o 
   3   7   2     1572.18     1750.11     79.99 o 
   4   7   2     7942.63     8070.07    161.63 o 
   5   7   2     1307.35     1435.61     65.30 o 
   6   7   2       25.04       73.54     38.46 o 
   7   7   2     1362.15     1378.53     78.84 o 
   0   8   2     1951.61     1935.61     58.94 o 
   1   8   2      791.09      752.54     41.36 o 
   2   8   2     1430.98     1427.33     48.72 o 
   3   8   2     8362.56     8527.68    211.61 o 
   4   8   2      555.88      640.20     42.16 o 
   5   8   2     7063.24     7385.64    214.37 o 
   6   8   2     2320.07     2271.52     61.95 o 
   7   8   2      129.15      192.59     45.47 o 
   8   8   2      500.34      511.27     74.34 o 
   1   9   2     1058.79     1119.30     67.97 o 
   2   9   2     3529.23     3525.01     66.81 o 
   3   9   2     1869.45     1934.16     86.77 o 
   4   9   2     4430.18     4409.67     93.76 o 
   5   9   2     1325.64     1346.57     58.41 o 
   6   9   2     2938.48     3046.38     97.23 o 
   7   9   2     1282.66     1264.12     74.44 o 
   8   9   2      432.28      450.70     72.95 o 
   9   9   2     1278.48     1195.69     96.37 o 
   0  10   2     1008.75     1012.90     68.95 o 
   1  10   2      933.20      928.99     50.75 o 
   2  10   2      341.56      338.14     46.13 o 
   3  10   2     2094.51     2106.11     62.79 o 
   4  10   2     2404.57     2442.97     93.29 o 
   5  10   2     1478.68     1548.69     87.81 o 
   6  10   2     1368.63     1358.04     96.63 o 
   7  10   2       26.22       39.39     50.14 o 
   8  10   2       16.82       27.04     54.69 o 
   9  10   2      284.14      274.80     61.40 o 
  10  10   2     2584.31     2623.96    126.77 o 
   1  11   2       74.48       52.44     78.34 o 
   2  11   2      727.05      646.57     51.97 o 
   3  11   2     1612.82     1565.47     63.00 o 
   4  11   2      117.81      165.29     51.83 o 
   5  11   2     2889.18     2900.84    129.85 o 
   6  11   2       65.81       62.62     53.01 o 
   7  11   2      159.55      172.22     57.73 o 
   8  11   2       99.90       21.24     59.45 o 
   9  11   2     1356.72     1331.51    114.09 o 
  10  11   2      681.47      789.75     70.00 o 
  11  11   2     4912.01     4752.55    158.95 o 
   0  12   2      516.25      546.25     65.05 o 
   1  12   2       88.40       46.36     67.69 o 
   2  12   2      657.22      600.21     63.11 o 
   3  12   2      362.65      350.27     74.78 o 
   4  12   2     1737.72     1719.38     70.18 o 
   5  12   2     2336.92     2261.94    155.99 o 
   6  12   2      611.77      617.02     62.72 o 
   7  12   2      151.11      318.15     98.06 o 
   8  12   2      441.13      470.63     65.60 o 
   9  12   2      130.08      202.79     65.74 o 
  10  12   2     2021.35     1954.02     93.60 o 
  11  12   2      171.46      182.62     76.40 o 
  12  12   2     1963.20     2004.22    307.98 o 
   1  13   2      331.65      325.73     65.31 o 
   2  13   2     1332.06     1285.13     67.47 o 
   3  13   2       28.51      -12.29     58.72 o 
   4  13   2     3766.44     3970.36    186.91 o 
   5  13   2     1052.60     1052.03     69.66 o 
   6  13   2      122.66      106.59     63.12 o 
   7  13   2      300.27      320.30     68.14 o 
   8  13   2      400.58      528.54     68.39 o 
   9  13   2      524.14      532.31     75.29 o 
  10  13   2      204.33      130.13     75.37 o 
  11  13   2     1719.12     1861.44    100.85 o 
  12  13   2        4.72       11.89     82.82 o 
  13  13   2        7.44       85.46    118.74 o 
   0  14   2      237.14      244.09     72.42 o 
   1  14   2     1316.87     1236.54     75.75 o 
   2  14   2      714.64      749.31     70.22 o 
   3  14   2     4380.51     4142.71    173.10 o 
   4  14   2      847.56      862.62     81.09 o 
   5  14   2      619.29      699.19    102.07 o 
   6  14   2      144.30       63.01     67.82 o 
   7  14   2      663.42      715.94     78.37 o 
   8  14   2       51.90       17.03     71.51 o 
   9  14   2       83.65       70.91     78.30 o 
  10  14   2      395.27      308.98     82.59 o 
  11  14   2       74.79      251.70     79.10 o 
  12  14   2      190.57      187.93     87.69 o 
  13  14   2       16.85       70.73     90.36 o 
  14  14   2      209.61      167.21    142.65 o 
   1  15   2     1637.17     1555.84     82.35 o 
   2  15   2     2436.00     2474.87     91.30 o 
   3  15   2      251.85      209.60     69.02 o 
   4  15   2      681.04      776.22     75.68 o 
   5  15   2      135.99      109.93     71.73 o 
   6  15   2     1092.41      934.74     96.63 o 
   7  15   2       45.36      102.16     73.50 o 
   8  15   2       57.69      124.57     81.00 o 
   9  15   2       78.49      188.98     78.35 o 
  10  15   2      135.35      151.35     82.79 o 
  11  15   2       79.25       38.34     88.80 o 
  12  15   2        7.86       22.63     90.80 o 
  13  15   2      104.32       33.18    131.30 o 
   0  16   2     2481.00     2457.06    106.21 o 
   1  16   2      108.30      150.28    112.96 o 
   2  16   2      180.98      373.09    118.76 o 
   3  16   2      681.48      510.36     95.35 o 
   4  16   2      814.34      622.31    110.05 o 
   5  16   2      706.34      655.15    139.72 o 
   6  16   2      181.62      266.14     78.16 o 
   7  16   2       50.11       97.94     78.73 o 
   8  16   2      100.51      193.45     82.19 o 
   9  16   2      567.67      677.87     90.08 o 
  10  16   2      152.02       82.46     90.16 o 
  11  16   2       55.19      -23.74     93.97 o 
  12  16   2      183.99      206.45    118.16 o 
   1  17   2      220.54       97.34     82.11 o 
   2  17   2      411.26      641.50    138.79 o 
   3  17   2      382.30      412.91    105.46 o 
   4  17   2      729.67      667.80     86.00 o 
   5  17   2       19.15      129.37     78.78 o 
   6  17   2      208.53      283.96     83.71 o 
   7  17   2        7.34      165.05     85.40 o 
   8  17   2      516.41      475.15     97.52 o 
   9  17   2      151.00      272.91     89.35 o 
  10  17   2      446.74      508.04     99.69 o 
  11  17   2      374.51      462.75     99.47 o 
   0  18   2       84.49       98.90     96.68 o 
   1  18   2      127.39      137.54     83.42 o 
   2  18   2       47.05       47.57     84.56 o 
   3  18   2       48.79      174.09     85.24 o 
   4  18   2      136.67       43.74     88.68 o 
   5  18   2       65.29       88.13     88.98 o 
   6  18   2       29.93       69.55     91.85 o 
   7  18   2      954.38     1121.05    103.33 o 
   8  18   2       41.20       61.17     96.95 o 
   9  18   2      288.70      372.09    113.79 o 
   1  19   2       18.54       -4.39     90.83 o 
   2  19   2       11.94       50.62     89.46 o 
   3  19   2       11.24      -71.79     94.28 o 
   4  19   2      166.40      127.26     96.01 o 
   5  19   2       36.04      136.11    122.73 o 
   6  19   2      318.08      516.87     98.91 o 
   7  19   2        3.48     -115.56    115.56 o 
   0  20   2      340.27      299.99    118.40 o 
   1  20   2        4.61       90.97     96.04 o 
   2  20   2       16.55      110.85     96.51 o 
   3  20   2       11.09      -55.90    118.93 o 
   4  20   2       14.17      -36.51     99.31 o 
   0   2   3     3031.91     3278.15    137.52 o 
   1   2   3     2079.15     2154.13     72.20 o 
   1   3   3     2525.40     2518.59     55.76 o 
   2   3   3     7215.95     7482.15     91.43 o 
   0   4   3     5767.91     6116.93     79.84 o 
   1   4   3     1194.48     1199.28     41.78 o 
   2   4   3     1052.96     1134.66     40.99 o 
   3   4   3     7017.90     7227.36    130.20 o 
   1   5   3     5847.77     6032.72    154.98 o 
   2   5   3     5138.41     5392.65    141.39 o 
   3   5   3     1125.15     1189.17     73.65 o 
   4   5   3     3298.00     3356.73     63.34 o 
   0   6   3     1504.50     1590.86    131.84 o 
   1   6   3     1155.57     1079.67     45.76 o 
   2   6   3     4441.22     4914.42     70.56 o 
   3   6   3     1670.11     1681.16     51.81 o 
   4   6   3      325.63      376.47     42.11 o 
   5   6   3      823.20      876.00     48.83 o 
   1   7   3      112.01       94.18     39.45 o 
   2   7   3     1343.51     1395.37     52.88 o 
   3   7   3     1697.43     1793.12     55.41 o 
   4   7   3      137.24      158.91     63.12 o 
   5   7   3      900.34      913.30     52.56 o 
   6   7   3     3524.46     3688.99     80.89 o 
   0   8   3      103.41      144.64     67.25 o 
   1   8   3      960.09     1056.68     49.44 o 
   2   8   3      146.19      129.09     42.57 o 
   3   8   3      269.07      192.09     76.06 o 
   4   8   3      118.61      210.09     43.53 o 
   5   8   3     2778.16     2899.40     72.30 o 
   6   8   3      793.59      888.95     82.07 o 
   7   8   3     2535.84     2680.22     73.00 o 
   1   9   3     1589.41     1591.95    109.97 o 
   2   9   3      239.79      259.91     46.39 o 
   3   9   3     1161.34     1186.33     58.15 o 
   4   9   3      262.35      320.15     48.82 o 
   5   9   3     1496.26     1520.57     64.12 o 
   6   9   3     1585.41     1815.11    103.62 o 
   7   9   3      735.94      781.32     61.66 o 
   8   9   3     2770.45     3097.81     83.37 o 
   0  10   3     4538.20     4359.55    138.82 o 
   1  10   3       93.00      106.50     70.18 o 
   2  10   3     1975.45     1921.78     67.26 o 
   3  10   3      354.68      301.50     85.53 o 
   4  10   3       56.95      -19.27     52.75 o 
   5  10   3      317.96      300.44     56.42 o 
   6  10   3     1384.31     1287.99     81.62 o 
   7  10   3      330.58      385.20     61.70 o 
   8  10   3      913.98      827.89     69.97 o 
   9  10   3      450.34      543.31     67.50 o 
   1  11   3     5005.28     4783.86    146.38 o 
   2  11   3        0.56      117.71     77.14 o 
   3  11   3      377.86      380.15     56.58 o 
   4  11   3      690.91      589.36     61.66 o 
   5  11   3     1386.92     1278.71     71.09 o 
   6  11   3      277.25      341.19     62.38 o 
   7  11   3      806.13      809.71     79.26 o 
   8  11   3      450.72      328.54     70.12 o 
   9  11   3      209.21      299.57     78.45 o 
  10  11   3       81.04      158.60     70.82 o 
   0  12   3     4436.02     4480.90    194.20 o 
   1  12   3      206.23      166.39     61.53 o 
   2  12   3     2017.19     2084.25     77.80 o 
   3  12   3      351.27      362.14     63.89 o 
   4  12   3      415.49      485.15     62.70 o 
   5  12   3      116.31      227.09     74.81 o 
   6  12   3      506.10      564.64     69.14 o 
   7  12   3      420.71      336.60     72.49 o 
   8  12   3      770.26      762.76     81.27 o 
   9  12   3      723.23      707.37     79.02 o 
  10  12   3       65.36      108.19     75.06 o 
  11  12   3       71.04       66.25     78.95 o 
   1  13   3     1930.36     1948.72     80.20 o 
   2  13   3       96.54       62.92     64.33 o 
   3  13   3       61.34       77.24     62.39 o 
   4  13   3      134.57      216.79     70.91 o 
   5  13   3      246.59      293.81    104.33 o 
   6  13   3      564.42      668.50     71.72 o 
   7  13   3      817.56      853.92     76.14 o 
   8  13   3      439.62      435.75     89.31 o 
   9  13   3        6.37      -23.04     75.24 o 
  10  13   3      428.04      399.31     85.33 o 
  11  13   3      102.19      210.22     82.87 o 
  12  13   3       25.66      -64.28     91.38 o 
   0  14   3      738.37      848.57     84.00 o 
   1  14   3       15.90       -3.82     67.10 o 
   2  14   3      281.05      372.44     72.17 o 
   3  14   3        8.45      -42.35     68.68 o 
   4  14   3       14.88      -14.91    105.98 o 
   5  14   3      687.81      662.85     75.25 o 
   6  14   3      510.56      382.99     78.90 o 
   7  14   3      457.56      541.25     78.11 o 
   8  14   3        5.34       37.53     76.90 o 
   9  14   3      256.34      281.71     81.02 o 
  10  14   3       43.52      -62.28     84.65 o 
  11  14   3      428.67      425.14     95.58 o 
  12  14   3      129.17      195.83    127.91 o 
  13  14   3      338.74      195.89    128.23 o 
   1  15   3      103.04      103.37     96.98 o 
   2  15   3      296.67      312.03     75.93 o 
   3  15   3      162.78      244.80     99.76 o 
   4  15   3      193.44      199.28     75.27 o 
   5  15   3      140.95      132.36     77.16 o 
   6  15   3      596.52      504.87     85.39 o 
   7  15   3       26.62      -35.73     80.60 o 
   8  15   3      684.40      609.79     90.48 o 
   9  15   3      238.99      179.64     88.57 o 
  10  15   3      161.25       47.95     93.76 o 
  11  15   3      283.45      419.92     94.06 o 
  12  15   3      112.54      167.27     95.91 o 
   0  16   3      657.15      635.94     93.66 o 
   1  16   3      144.33      130.80     79.40 o 
   2  16   3       18.75       56.57     76.38 o 
   3  16   3      122.59      116.10     79.99 o 
   4  16   3      275.97      298.74     81.59 o 
   5  16   3       37.25      -22.11    108.40 o 
   6  16   3       48.80       28.60     94.36 o 
   7  16   3      416.22      440.15    115.99 o 
   8  16   3      114.99       82.18     88.72 o 
   9  16   3      323.04      372.19     94.87 o 
  10  16   3      324.54      433.66     98.08 o 
  11  16   3       26.39      -11.75    100.02 o 
   1  17   3      365.18      419.81     86.63 o 
   2  17   3      122.78      225.96     84.35 o 
   3  17   3      106.02      109.13     85.29 o 
   4  17   3      449.36      498.33     90.22 o 
   5  17   3       35.63      206.48     85.38 o 
   6  17   3        1.83      -35.32    108.40 o 
   7  17   3      187.57      198.86     91.66 o 
   8  17   3      227.93      271.87     96.04 o 
   9  17   3      276.26      124.19    102.02 o 
  10  17   3        0.91       -3.58    100.04 o 
   0  18   3      340.05      223.42    104.08 o 
   1  18   3       33.11      110.51     89.46 o 
   2  18   3      330.88      381.56     93.09 o 
   3  18   3      320.09      442.14    158.99 o 
   4  18   3        3.66      -46.19     91.26 o 
   5  18   3      175.89      187.33    112.49 o 
   6  18   3       39.39       20.35     95.99 o 
   7  18   3        7.55      109.52     98.24 o 
   8  18   3      362.78      392.56    126.76 o 
   1  19   3       58.00      -30.07     98.06 o 
   2  19   3      263.02      319.69     99.56 o 
   3  19   3       37.09      167.40     98.08 o 
   4  19   3      336.70      351.70    103.05 o 
   5  19   3      137.33       38.27    104.00 o 
   0   0   4    27766.38    26392.09    286.61 o 
   1   1   4     7762.51     7392.18    164.64 o 
   0   2   4       93.12       61.59     46.40 o 
   1   2   4     1887.03     1891.36     53.14 o 
   2   2   4     5144.12     4887.74    102.03 o 
   1   3   4      359.26      314.66     52.60 o 
   2   3   4     3271.34     3100.70     75.83 o 
   3   3   4     1521.11     1599.31     75.71 o 
   0   4   4      251.77      217.78     47.78 o 
   1   4   4      139.00      163.62     40.64 o 
   2   4   4      566.75      571.14     45.02 o 
   3   4   4      286.51      330.45     45.81 o 
   4   4   4      538.01      493.41     66.90 o 
   1   5   4     1253.01     1197.01     63.37 o 
   2   5   4      162.01      203.50     43.65 o 
   3   5   4      721.11      728.05     77.50 o 
   4   5   4      158.35      131.06     48.35 o 
   5   5   4      544.03      672.91     87.63 o 
   0   6   4      985.32      876.55     60.95 o 
   1   6   4     1346.87     1363.17     57.29 o 
   2   6   4      795.80      728.47     69.33 o 
   3   6   4     2340.04     2417.06     66.83 o 
   4   6   4      424.51      410.87     51.89 o 
   5   6   4      245.84      235.41     50.33 o 
   6   6   4      367.40      514.84    137.62 o 
   1   7   4      606.62      627.64     62.15 o 
   2   7   4      792.68      800.90     54.56 o 
   3   7   4     1537.06     1526.77     94.40 o 
   4   7   4     2488.21     2431.68    112.04 o 
   5   7   4      536.95      565.64     53.93 o 
   6   7   4      397.23      479.53     59.64 o 
   7   7   4      363.34      369.72    118.65 o 
   0   8   4     1975.77     1995.06    147.64 o 
   1   8   4      305.44      296.66     50.10 o 
   2   8   4      550.74      623.24     76.44 o 
   3   8   4     2290.26     2271.72     70.87 o 
   4   8   4      410.45      382.82     61.54 o 
   5   8   4     1544.21     1586.16     69.55 o 
   6   8   4      300.54      338.82     60.30 o 
   7   8   4      239.93      283.31     62.23 o 
   8   8   4        0.74       41.47     86.06 o 
   1   9   4      195.56      235.91     53.63 o 
   2   9   4     1167.34     1205.33    153.95 o 
   3   9   4      196.02      200.14     57.66 o 
   4   9   4     1279.78     1416.62     85.49 o 
   5   9   4      443.44      424.40     61.88 o 
   6   9   4      390.17      448.02     63.35 o 
   7   9   4      534.78      746.53     68.05 o 
   8   9   4      387.48      364.17     69.28 o 
   9   9   4      430.75      521.25     99.24 o 
   0  10   4      178.52      211.27     66.33 o 
   1  10   4      186.64      228.54     59.03 o 
   2  10   4      256.98      218.42     63.01 o 
   3  10   4       65.10       52.51     68.48 o 
   4  10   4      751.28      783.44     71.94 o 
   5  10   4      548.87      456.59     68.08 o 
   6  10   4      544.71      572.28     69.36 o 
   7  10   4      121.31      202.93     65.43 o 
   8  10   4       49.73      -69.71     69.71 o 
   9  10   4      118.98       40.42     74.14 o 
  10  10   4      749.18      919.82    116.11 o 
   1  11   4       16.50      -35.11     61.07 o 
   2  11   4      353.93      407.65     67.84 o 
   3  11   4      808.73      788.33     70.53 o 
   4  11   4       32.37       28.87     65.84 o 
   5  11   4      774.25      803.77     80.11 o 
   6  11   4      223.21      292.17     68.75 o 
   7  11   4      176.55      186.49     69.58 o 
   8  11   4      199.50      196.51     73.62 o 
   9  11   4      440.90      432.03     80.17 o 
  10  11   4       89.48      185.63     80.50 o 
  11  11   4      694.49      772.76    127.82 o 
   0  12   4      104.74       80.46     77.04 o 
   1  12   4       42.24        3.09     65.96 o 
   2  12   4      216.57      161.94     69.13 o 
   3  12   4      578.73      485.99     94.90 o 
   4  12   4       27.29      -28.57     67.67 o 
   5  12   4      520.27      492.68     74.62 o 
   6  12   4      289.36      333.85     92.69 o 
   7  12   4       51.50       86.53     74.07 o 
   8  12   4        3.24       35.23     88.09 o 
   9  12   4       11.74       32.84    106.21 o 
  10  12   4      768.58      946.08     88.09 o 
  11  12   4      115.45      216.02     84.08 o 
  12  12   4      749.13      716.50    144.25 o 
   1  13   4       36.86      -26.19     71.27 o 
   2  13   4      729.54      752.11    108.46 o 
   3  13   4       54.73      -71.50     71.50 o 
   4  13   4     1012.80      944.16     83.37 o 
   5  13   4      391.04      377.04     77.45 o 
   6  13   4       26.34      122.61     88.19 o 
   7  13   4      293.14      202.52    125.14 o 
   8  13   4      121.74      145.73     81.26 o 
   9  13   4      233.38      112.16     89.92 o 
  10  13   4       11.32     -100.31    100.31 o 
  11  13   4      351.46      269.26     95.35 o 
  12  13   4       55.83       56.04     95.14 o 
  13  13   4       12.86       16.81    174.47 o 
   0  14   4        2.05        8.21     82.44 o 
   1  14   4      150.81      137.49     75.29 o 
   2  14   4      222.03      276.81     75.15 o 
   3  14   4     1136.33     1161.08     85.78 o 
   4  14   4      395.09      541.61     78.42 o 
   5  14   4      205.14      183.15     79.79 o 
   6  14   4       13.84       12.51     79.29 o 
   7  14   4      305.73      338.50     85.10 o 
   8  14   4       15.47       26.37     82.07 o 
   9  14   4        8.42      144.62     88.33 o 
  10  14   4      147.44      150.95     93.32 o 
  11  14   4       74.48       91.38    118.25 o 
  12  14   4       89.17       13.45    117.06 o 
   1  15   4      319.46      484.41     82.93 o 
   2  15   4      931.02     1028.38     87.41 o 
   3  15   4       76.65      156.75     80.92 o 
   4  15   4      177.59      144.22     83.44 o 
   5  15   4       17.46       -3.87     84.11 o 
   6  15   4      264.69      381.52     86.89 o 
   7  15   4       79.06       16.07     88.21 o 
   8  15   4       61.17      -42.94     93.22 o 
   9  15   4       35.99      -17.94     93.06 o 
  10  15   4       31.50       73.76     97.27 o 
  11  15   4       16.68     -102.61    102.61 o 
   0  16   4      855.49      918.26    172.26 o 
   1  16   4      135.52      168.71     86.06 o 
   2  16   4      133.88      280.40     86.14 o 
   3  16   4      297.94      240.40     88.35 o 
   4  16   4      125.36      240.85     86.70 o 
   5  16   4      103.94      165.65     86.89 o 
   6  16   4       22.34      109.52     91.20 o 
   7  16   4       18.50      103.71     94.90 o 
   8  16   4        6.42      126.29     96.23 o 
   9  16   4      204.67      408.72    101.64 o 
   1  17   4       49.54      -13.29    104.32 o 
   2  17   4       64.86      -72.23     94.15 o 
   3  17   4      233.24       76.97    115.88 o 
   4  17   4      239.38      307.53     98.33 o 
   5  17   4       38.78       80.56    125.68 o 
   6  17   4       28.12        6.79    110.19 o 
   7  17   4       19.19       63.94    114.57 o 
   8  17   4       50.97      -56.83    151.65 o 
   0  18   4       98.67      174.54    113.07 o 
   1  18   4       77.13      -17.33    100.22 o 
   2  18   4       90.13      173.72    100.28 o 
   3  18   4       48.98      121.12     98.98 o 
   4  18   4        3.09     -101.87    101.87 o 
   5  18   4       42.21       70.03    145.44 o 
   0   2   5      361.45      388.22     59.96 o 
   1   2   5      229.87      214.23     47.68 o 
   1   3   5      546.34      471.78     71.46 o 
   2   3   5     1130.27      928.24     59.40 o 
   0   4   5     1506.54     1588.03     74.55 o 
   1   4   5      483.60      447.76     53.68 o 
   2   4   5       45.20      100.42     50.32 o 
   3   4   5     1630.43     1419.87     65.49 o 
   1   5   5      242.77      300.27     54.89 o 
   2   5   5      217.79      178.63     53.99 o 
   3   5   5      213.03      209.37     53.52 o 
   4   5   5      650.33      472.02     59.73 o 
   0   6   5       60.04      -45.07    107.34 o 
   1   6   5      526.47      428.03     58.43 o 
   2   6   5      929.18      981.67     94.34 o 
   3   6   5      105.97      -40.78     57.36 o 
   4   6   5      235.77      196.69     60.91 o 
   5   6   5      106.21      183.51     59.95 o 
   1   7   5      106.99      140.92     71.47 o 
   2   7   5      221.20      125.93     58.43 o 
   3   7   5      404.65      350.97     61.69 o 
   4   7   5      138.48      290.95     60.98 o 
   5   7   5        6.43       87.87     60.24 o 
   6   7   5      410.08      433.60     68.01 o 
   0   8   5      235.74      190.09     73.49 o 
   1   8   5       29.45      -58.76     61.37 o 
   2   8   5      147.90       97.13     62.69 o 
   3   8   5      201.65      287.86     61.20 o 
   4   8   5      152.00       89.81     65.51 o 
   5   8   5      292.89      287.95     66.00 o 
   6   8   5      309.28      265.49     70.95 o 
   7   8   5      555.93      527.10     76.95 o 
   1   9   5      269.29      246.40     65.32 o 
   2   9   5       45.13      -41.49     66.22 o 
   3   9   5      110.17       96.92     64.15 o 
   4   9   5      413.79      342.10     75.57 o 
   5   9   5       92.17      154.73    104.82 o 
   6   9   5      294.98      334.41    104.14 o 
   7   9   5      314.28      270.95     75.98 o 
   8   9   5      621.32      688.56     94.01 o 
   0  10   5      295.46      411.64    156.85 o 
   1  10   5        5.14      -12.95     66.63 o 
   2  10   5      307.68      450.81     69.09 o 
   3  10   5       95.77      156.29     69.29 o 
   4  10   5      106.50       98.77     69.73 o 
   5  10   5       93.85        9.64     71.63 o 
   6  10   5      594.09      532.72     88.10 o 
   7  10   5       52.91        4.28     77.72 o 
   8  10   5       65.50       64.83     77.53 o 
   9  10   5       78.47      171.25     82.23 o 
   1  11   5     1053.25     1161.59    103.40 o 
   2  11   5       39.03        0.35     71.49 o 
   3  11   5       28.44      -36.73    104.22 o 
   4  11   5      250.14      464.16     88.80 o 
   5  11   5      182.14      124.38     78.69 o 
   6  11   5       33.12        9.45     76.60 o 
   7  11   5      184.72      146.10     82.05 o 
   8  11   5      116.58      103.67     80.29 o 
   9  11   5       91.30      129.20     89.19 o 
  10  11   5       33.21       13.43    122.33 o 
   0  12   5      772.78      655.70     92.87 o 
   1  12   5       37.20      -54.11     78.17 o 
   2  12   5      457.16      389.43     80.68 o 
   3  12   5       29.01      113.79     76.96 o 
   4  12   5      126.63      144.12     77.82 o 
   5  12   5      102.29      137.34     78.45 o 
   6  12   5       68.50       60.14     82.38 o 
   7  12   5      101.23       55.07     83.73 o 
   8  12   5       65.42      113.65     86.18 o 
   9  12   5      178.46      164.25     98.35 o 
  10  12   5       10.70      -12.73     94.35 o 
  11  12   5       12.64       -8.12     97.61 o 
   1  13   5      270.75      270.08     83.87 o 
   2  13   5       22.89       65.15     85.90 o 
   3  13   5        2.30      -35.95     79.34 o 
   4  13   5       17.18       88.52     81.77 o 
   5  13   5       41.70       87.40     84.18 o 
   6  13   5       66.78       30.11    103.62 o 
   7  13   5      105.92      198.81     87.60 o 
   8  13   5       43.42      -25.76     92.72 o 
   9  13   5       10.09       -1.52     94.72 o 
  10  13   5       45.13     -100.85    100.85 o 
  11  13   5       23.93       56.54    103.46 o 
   0  14   5      317.85      324.31     98.58 o 
   1  14   5       75.81      -12.59     85.50 o 
   2  14   5      131.37      127.27     86.41 o 
   3  14   5       16.49      -86.84     86.84 o 
   4  14   5        0.93       83.77     86.75 o 
   5  14   5      301.42      344.73     91.06 o 
   6  14   5      150.82      311.29    114.08 o 
   7  14   5      111.69      222.50     95.35 o 
   8  14   5       11.38       82.09     94.06 o 
   9  14   5       49.33      150.54     99.37 o 
  10  14   5       94.86      135.49    148.91 o 
   1  15   5       22.69      -16.28     90.94 o 
   2  15   5       82.97      184.85     90.08 o 
   3  15   5        4.20      223.88     92.31 o 
   4  15   5        6.91        5.06     93.34 o 
   5  15   5       66.60      -46.67    138.06 o 
   6  15   5       65.63       13.81     95.38 o 
   7  15   5        4.97      -73.22     99.37 o 
   8  15   5      165.34      157.59    103.91 o 
   0  16   5      196.51      177.83    109.12 o 
   1  16   5       86.54      194.18     95.90 o 
   2  16   5       36.24      153.39     93.82 o 
   3  16   5        0.61      132.40     96.42 o 
   4  16   5       10.96       23.97     96.71 o 
   5  16   5        4.91      163.18     99.19 o 
   6  16   5        2.05      175.15     98.15 o 
   7  16   5       91.72     -166.89    208.96 o 
   1  17   5       85.86       73.85    104.06 o 
   2  17   5       18.84     -103.80    103.80 o 
   3  17   5        2.13      -22.56    102.97 o 
   4  17   5       64.56      -98.62    209.65 o 
   0   0   6     1481.81     1245.61    140.17 o 
   1   1   6      939.80      766.28     92.75 o 
   0   2   6       16.86       66.64     68.44 o 
   1   2   6      166.57       97.02     61.76 o 
   2   2   6      836.78      548.86     92.45 o 
   1   3   6       76.01       46.06     60.48 o 
   2   3   6      379.66      235.39    103.89 o 
   3   3   6      360.68      307.15     89.50 o 
   0   4   6       12.28      -42.63     74.58 o 
   1   4   6      154.25      188.29     61.05 o 
   2   4   6      203.43      236.54     62.47 o 
   3   4   6      253.29      290.31     64.97 o 
   4   4   6      314.27      228.35     99.70 o 
   1   5   6      291.02      157.99     68.16 o 
   2   5   6       75.14      -54.27     85.91 o 
   3   5   6      112.33      121.89     65.91 o 
   4   5   6       38.42       17.64     67.77 o 
   5   5   6       13.08      200.05     91.84 o 
   0   6   6       39.99      -77.37     77.37 o 
   1   6   6      128.06      137.08     69.20 o 
   2   6   6       47.95       14.17     84.82 o 
   3   6   6       36.68        1.24     67.73 o 
   4   6   6      120.90       98.28     70.90 o 
   5   6   6       29.72      -33.99     83.81 o 
   6   6   6       55.42       78.07    100.70 o 
   1   7   6       13.29       43.82     68.21 o 
   2   7   6      116.56      144.38     95.26 o 
   3   7   6      303.63      340.88     72.53 o 
   4   7   6      401.13      390.36     74.62 o 
   5   7   6      105.03       51.43     74.06 o 
   6   7   6      165.31      272.42    116.97 o 
   7   7   6       42.47       11.38    161.37 o 
   0   8   6      255.73      183.19     84.50 o 
   1   8   6        5.14       62.82     71.03 o 
   2   8   6      149.15       24.22     72.92 o 
   3   8   6      402.69      169.16    132.62 o 
   4   8   6       92.47      121.47     74.70 o 
   5   8   6      237.00      288.20    102.64 o 
   6   8   6      111.49      -81.57     81.57 o 
   7   8   6       73.84      -54.25     81.17 o 
   8   8   6        4.74      -34.22    119.47 o 
   1   9   6       32.05      109.56     73.41 o 
   2   9   6      106.27      118.84     75.13 o 
   3   9   6       81.96       62.41     75.48 o 
   4   9   6       72.95      107.61     78.11 o 
   5   9   6       54.14       57.18     77.37 o 
   6   9   6      134.10      122.12     83.63 o 
   7   9   6      164.75      241.95     91.62 o 
   8   9   6       96.69       73.27     87.55 o 
   9   9   6       42.62       78.66    125.79 o 
   0  10   6       13.08      -56.76     92.82 o 
   1  10   6       39.50       88.84    121.24 o 
   2  10   6       33.00      124.76     78.66 o 
   3  10   6       28.14       76.75     79.62 o 
   4  10   6      239.28      261.62     88.60 o 
   5  10   6       84.65       52.85    131.92 o 
   6  10   6       12.90       61.23     84.28 o 
   7  10   6       16.38      -11.71     89.37 o 
   8  10   6       40.20      149.13     90.72 o 
   9  10   6       15.74      142.03     93.78 o 
  10  10   6       33.12      314.00    145.86 o 
   1  11   6        9.89       34.07     80.22 o 
   2  11   6       53.07      -65.50    112.88 o 
   3  11   6       76.65      170.15     82.74 o 
   4  11   6       76.65        4.69     86.81 o 
   5  11   6      102.64      136.81     87.57 o 
   6  11   6      159.47      212.02     88.85 o 
   7  11   6       77.61       50.01     92.57 o 
   8  11   6      114.13      -56.03     97.77 o 
   9  11   6       65.40      234.99     96.69 o 
  10  11   6        2.37      147.87    102.31 o 
  11  11   6      115.90       37.93    204.14 o 
   0  12   6        4.03      -33.68    121.39 o 
   1  12   6        9.71       89.04     97.55 o 
   2  12   6       35.90      101.32    103.52 o 
   3  12   6       51.96      108.31     87.56 o 
   4  12   6       15.07      114.76     87.90 o 
   5  12   6       68.36      201.16    104.72 o 
   6  12   6       63.84      -28.36     94.61 o 
   7  12   6        7.41       -2.87     96.82 o 
   8  12   6       41.16      -52.70    103.17 o 
   9  12   6       14.71     -102.76    102.76 o 
  10  12   6       84.92       96.18    163.45 o 
   1  13   6       14.99       -1.77     92.93 o 
   2  13   6      108.14      238.84    137.77 o 
   3  13   6       27.56       33.44    107.80 o 
   4  13   6       60.65      -84.27     97.43 o 
   5  13   6       77.48      196.76     95.91 o 
   6  13   6        9.29      -34.42     97.53 o 
   7  13   6       38.70      198.33     98.94 o 
   8  13   6       70.45      102.53    103.67 o 
   0  14   6       15.08      111.81    214.42 o 
   1  14   6       43.59        7.07     95.71 o 
   2  14   6       66.17       44.10    114.37 o 
   3  14   6      147.77      131.36     98.77 o 
   4  14   6      106.07      251.58     99.98 o 
   5  14   6       46.99      161.12    103.52 o 
   6  14   6       11.70      151.03    102.10 o 
   7  14   6       31.60       68.27    215.16 o 
   1  15   6       15.46      141.93    141.74 o 
   2  15   6      162.06      214.82    125.33 o 
   3  15   6       22.00     -105.10    105.10 o 
   4  15   6       14.73     -109.16    125.03 o 
   0   2   7       66.01       70.89     88.79 o 
   1   2   7        7.84      135.34     70.04 o 
   1   3   7       36.90       83.60     71.80 o 
   2   3   7      206.90      270.19     73.32 o 
   0   4   7      130.22      185.49     88.61 o 
   1   4   7      106.87       10.17     77.47 o 
   2   4   7        1.91       59.34     74.01 o 
   3   4   7      143.15      187.22     76.80 o 
   1   5   7        4.75       33.09     77.88 o 
   2   5   7        5.93        8.25     76.27 o 
   3   5   7      104.55      -11.65     78.74 o 
   4   5   7       31.11        7.57     80.73 o 
   0   6   7        2.76       99.20     89.22 o 
   1   6   7      113.02       45.20     80.80 o 
   2   6   7      104.32      220.10     78.46 o 
   3   6   7       28.33      -69.13     81.22 o 
   4   6   7       21.98      187.48     80.29 o 
   5   6   7        5.10      -86.38     86.38 o 
   1   7   7       14.96       63.69     80.42 o 
   2   7   7        9.74      -69.85     86.20 o 
   3   7   7        7.88      -90.11    150.40 o 
   4   7   7       13.76      -81.50     83.65 o 
   5   7   7       19.18      -13.43     86.73 o 
   6   7   7       40.44       94.23     88.07 o 
   0   8   7       24.52       79.08     93.31 o 
   1   8   7       18.92      -89.57     89.57 o 
   2   8   7       20.89      -62.42     85.04 o 
   3   8   7       41.55      -18.15     86.84 o 
   4   8   7       23.94       67.33     86.29 o 
   5   8   7       22.59      -21.07     90.39 o 
   6   8   7       79.56      110.66     92.66 o 
   7   8   7       96.80      141.31     94.02 o 
   1   9   7       13.70      -30.78     88.04 o 
   2   9   7       37.77      139.44     87.86 o 
   3   9   7       22.60       13.10     91.72 o 
   4   9   7       61.36       78.65     92.65 o 
   5   9   7       15.41       11.61     96.11 o 
   6   9   7       49.35      235.57     95.43 o 
   7   9   7       43.85       58.37     97.36 o 
   8   9   7       58.28      156.46    102.88 o 
   0  10   7       57.55       69.96    108.40 o 
   1  10   7       10.83      117.75     92.11 o 
   2  10   7       40.09       -0.10     94.47 o 
   3  10   7       71.19       -0.16     98.35 o 
   4  10   7       22.94      187.10    122.53 o 
   5  10   7       18.01      -98.93     99.49 o 
   6  10   7      150.84      306.16    119.16 o 
   7  10   7        1.49      -95.29    102.20 o 
   8  10   7       14.48       74.58    106.24 o 
   1  11   7       41.56      -67.09     98.83 o 
   2  11   7        9.39       90.02     98.23 o 
   3  11   7        0.53      -95.43     98.54 o 
   4  11   7       34.43      147.58     99.36 o 
   5  11   7        9.63        1.02     99.85 o 
   6  11   7       52.98       20.43    148.11 o 
   7  11   7        5.21      148.53    120.60 o 
   0  12   7       89.94     -103.60    138.69 o 
   1  12   7       41.94        2.66    101.25 o 
   2  12   7       30.94      103.23    108.83 o 
   3  12   7       32.96      -10.18    103.30 o 
   4  12   7       63.66       34.25    102.98 o 
   5  12   7       10.99       32.54    105.62 o 
   1  13   7       30.19      127.26    123.45 o 
   2  13   7        5.30      189.64    209.64 o 
   0   0   8       20.79     -176.54    176.54 o 
   1   1   8       58.23      -35.88    250.68 o 
   0   2   8        9.58       94.27    104.16 o 
   1   2   8       15.99       71.71     86.00 o 
   2   2   8       82.55        6.55    121.91 o 
   1   3   8       14.44       -9.26    139.25 o 
   2   3   8       57.92      -92.20     92.20 o 
   3   3   8       57.90       79.84    128.34 o 
   0   4   8        8.38       13.90    160.78 o 
   1   4   8       39.53       66.91     90.75 o 
   2   4   8       42.65       85.83     92.68 o 
   3   4   8       28.06      -95.60     95.60 o 
   4   4   8       89.76      -27.89    220.34 o 
   1   5   8        2.72        2.01     94.03 o 
   2   5   8       33.34      -50.36    146.52 o 
   3   5   8       44.18      -15.08    127.71 o 
   4   5   8       52.79      -66.03    117.16 o 
   5   5   8       55.25      -98.22    142.33 o 
   0   6   8       15.58      -35.34    120.73 o 
   1   6   8       25.05      113.56     94.51 o 
   2   6   8        5.32      255.63     92.77 o 
   3   6   8        7.25      -97.94     97.94 o 
   4   6   8       16.40     -101.09    101.09 o 
   5   6   8       61.83       68.46    102.03 o 
   6   6   8       13.56       47.78    170.33 o 
   1   7   8        0.96        3.88    138.75 o 
   2   7   8        4.15       58.53    101.01 o 
   3   7   8       23.11      -99.89     99.89 o 
   4   7   8       11.59      -35.02    102.65 o 
   5   7   8       37.31     -104.67    104.67 o 
   6   7   8       34.56      134.11    105.14 o 
   0   8   8       11.87      120.75    116.08 o 
   1   8   8        7.05       95.55    101.06 o 
   2   8   8       13.38      277.12    203.65 o 
   3   8   8       53.87       72.31    100.90 o 
   4   8   8        2.41      -57.37    105.77 o 
   5   8   8       15.10      200.34    151.01 o 
   1   9   8       21.07      181.43    103.99 o 
   2   9   8       16.45       71.84    105.04 o 
   3   9   8       18.51     -220.68    220.68 o 
                                                 
